# Supplementary material for: Salmonella Typhi serine threonine kinase T4519 induces lysosomal membrane permeabilization by manipulating Toll-like receptor 2-Cystatin B-Cathepsin B-NF-κB-reactive oxygen species pathway and promotes survival within human macrophages
Source: PLoS Pathog. 2025 Apr 1;21(4):e1013041. doi: 10.1371/journal.ppat.1013041 (PMC11984733; doi:10.1371/journal.ppat.1013041)
Supplement: S1 Data — (XLSX) [file ppat.1013041.s025.xlsx]

## Sheet: Fig 1F
NF	Ty2 24 hrs	Ty2ΔT4519 24hrs	α-Ty2ΔT4519 24 hrs	Ty2 24 hrs + MG132	Ty2ΔT4519 24hrs+ MG132
0.88	0.77	0.003	0.65	0.61	0.01
0.45	0.81	0.08	0.44	0.64	0.24
0.03	0.74	0.06	0.76	0.49	0.11
0.04	0.76	0.007	0.33	0.41	0.77
0.08	0.78	0.21	0.66	0.48	0.01
0.36	0.91	0.07	0.21	0.51	0.03
0.11	0.91	0.6	0.56	0.45	0.09
0.25	0.78	0	0.91	0.28	0.08
0.07	0.87	0.003	0.56	0.67	0.23
0.07	0.79	0.39	0.88	0.56	0.04
0.33	0.86	0.56	0.69	0.55	0.06
0.24	0.72	0.04	0.78	0.47	0.66
0.01	0.71	0.43	0.62	0.52	0.07
0.03	0.68	0.07	0.44	0.57	0.05
0.21	0.7	0.08	0.78	0.57	0.06
0.011	0.74	0.12	0.81	0.36	0.04
0.03	0.69	0.19	0.77	0.46	0.008
0.22	0.22	0.07	0.23	0.59	0.78
0.17	0.49	0.04	0.76	0.44	0.05			Mean of column B	0.6376
0.77	0.72	0.089	0.78	0.47	0.34			Mean of column C	0.132
0.14	0.78	0.11	0.49	0.66	0.22			Difference between means (C - B) ± SEM	-0.5056 ± 0.04097
0.18	0.67	0.05	0.66	0.89	0.35			95% confidence interval	-0.5869 to -0.4243
0.34	0.89	0.21	0.87	0.67	0.35			R squared (eta squared)	0.6085
0.15	0.88	0.23	0.66	0.78	0.44
0	0.56	0.27	0.1	0.78	0.45
0	0.7	0	0.11	0.59	0.57			Mean of column C	0.132
0.03	0.69	0.01	0.06	0.59	0.22			Mean of column D	0.5828
0.45	0.07	0.21	0.56	0.77	0.01			Difference between means (D - C) ± SEM	0.4508 ± 0.04368
0.06	0.77	0.02	0.87	0.37	0.4			95% confidence interval	0.3641 to 0.5375
0.008	0.67	0.03	0.78	0.45	0.04			R squared (eta squared)	0.5208
0.09	0.89	0.21	0.07	0.89	0
0.34	0.54	0.24	0.32	0.45	0.05
0.05	0.69	0.04	0.21	0.67	0.07
0.07	0.66	0.09	0.05	0.3	0.08
0.18	0.6	0.001	0.77	0.76	0.03
0.13	0	0.23	0.89	0.78	0.66
0.22	0.34	0.34	0.34	0.45	0.02
0.22	0.79	0.11	0.98	0.78	0.09
0.34	0	0.03	0.78	0.34	0.03
0.39	0.78	0.004	0.58	0.78	0.04
0.44	0.79	0.056	0.88	0.67	0.22
0.02	0.67	0.45	0.58	0.56	0.34
0.001	0.89	0.09	0.88	0.39	0.35
0.23	0.03	0.04	0.98	0.89	0.11
0.18	0.34	0.2	0.33	0	0.31
0.04	0.22	0.03	0.47	0.47	0.26
0.007	0.23	0.06	0.59	0.34	0.07
0.34	0.67	0.08	0.73	0.59	0.07
0.03	0.66	0.007	0.78	0.56	0.36
0.004	0.76	0.04	0.15	0.78	0.04

## Sheet: Fig 2E
NF	Ty2 24 hrs	Ty2ΔT4519 24hrs	Ty2 24 hrs + Ca-074	Ty2ΔT4519 24hrs + Ca-074
0.34	0.77	0.001	0.39	0.09			Mean of column B	0.7148
0.12	0.81	0.08	0.342	0.09			Mean of column D	0.1928
0.04	0.74	0.06	0.1	0.3			Difference between means (D - B) ± SEM	-0.5220 ± 0.03282
0.05	0.76	0.007	0.34	0.077			95% confidence interval	-0.5872 to -0.4569
0.33	0.78	0.21	0.38	0.05			R squared (eta squared)	0.7208
0.37	0.91	0.07	0.14	0.02
0.112	0.91	0.6	0.19	0.015
0.23	0.78	0	0.34	0.03
0.08	0.87	0.003	0.22	0.05
0.31	0.79	0.39	0.17	0.068
0.89	0.86	0.56	0.23	0.03
0.33	0.72	0.04	0.07	0.05
0.009	0.71	0.43	0.045	0.15
0.004	0.68	0.07	0.067	0.11
0.211	0.7	0.08	0.033	0.23
0.24	0.74	0.12	0.34	0.09
0.32	0.69	0.19	0.45	0.06
0.45	0.62	0.07	0.05	0.55
0.115	0.49	0.04	0.47	0.08
0.171	0.72	0.089	0.33	0.067
0.221	0.78	0.11	0.09	0.089
0.344	0.67	0.05	0.07	0.039
0.01	0.89	0.21	0.06	0.09
0.377	0.88	0.23	0.009	0.028
0.212	0.56	0.27	0.34	0.21
0.37	0.7	0	0.45	0.34
0.95	0.69	0.01	0.002	0.09
0.007	0.45	0.21	0.06	0.08
0.011	0.77	0.02	0.23	0.44
0.556	0.67	0.03	0.008	0.39
0.1	0.89	0.21	0.098	0.06
0.223	0.66	0.24	0.03	0.09
0.056	0.69	0.04	0.06	0.05
0.34	0.66	0.09	0.009	0.06
0.02	0.6	0.001	0.09	0.09
0.024	0.77	0.23	0.007	0.34
0.007	0.78	0.34	0.56	0.33
0.12	0.79	0.11	0.07	0.06
0.213	0.89	0.03	0.008	0.044
0.156	0.78	0.004	0.08	0.29
0.234	0.79	0.056	0.05	0.4
0.344	0.67	0.45	0.56	0.35
0.118	0.89	0.09	0.49	0.05
0.112	0.89	0.04	0.38	0.29
0.03	0.34	0.2	0.56	0.04
0.022	0.22	0.03	0.08	0.11
0.156	0.23	0.06	0.09	0.09
0.011	0.67	0.08	0.11	0.001
0.378	0.66	0.007	0.13	0
0.011	0.76	0.04	0.16	0.04

## Sheet: Fig 2H
NF	Ty2 8 hrs	Ty2 12 hrs	Ty2ΔT4519 8 hrs	Ty2ΔT4519 12 hrs
7	21	50	1	7				Mean of column B	16.67
16	17	46	19	15				Mean of column C	41
3	12	27	6	11				Difference between means (C - B) ± SEM	24.33 ± 7.557
								95% confidence interval	3.351 to 45.32
								R squared (eta squared)	0.7216

## Sheet: Fig 3A
NF	Ty2 3 hrs	Ty2ΔT4519 3 hrs	Ty2 8 hrs	Ty2ΔT4519 8hrs	Ty2 12 hrs	Ty2ΔT4519 12 hrs	Ty2 24 hrs	Ty2ΔT4519 24 hrs
1	0.11009	-2.4421	-10.0355	-2.11072	-13.4543	-1.20303	-2.3689	1.04321
1	1.2067	3.00924	-8.25629	1.00158	-14.8901	-0.88178	-4.7815	-2.37901
1	-2.46481	-2.40002	-8.6788	-2.1759	-16.2199	-1.71903	-4.87291	-2.86701
											Mean of column A	2.333
											Mean of column F	-14.85
											Difference between means (F - A) ± SEM	-17.19 ± 1.554
											95% confidence interval	-21.50 to -12.87
											R squared (eta squared)	0.9683

## Sheet: Fig 3F
NF	Ty2 24 hrs	Ty2ΔT4519 24 hrs	Cys B KD+ Ty2 24 hrs	Cys B KD+ Ty2 ΔT4519 24 hrs	Ty2 24 hrs+ Ca-074	Ty2ΔT4519 24 hrs +Ca-074	Cys B KD+Ty2 24 hrs+ Ca-074	Cys B KD+Ty2ΔT4519 24 hrs +Ca-074
0.007	0.35	0.003	0.32	0.43	0.01	0.005	0.003	0.007
0.003	0.44	0.007	0.33	0.007	0.02	0.09	0.006	0.003
0.04	0.27	0.001	0.06	0.05	0.007	0.003	0.12	0.07
0.01	0.007	0	0.12	0.21	0.05	0.07	0.15	0.12				Mean of column E	0.1735
0.0001	0.06	0.01	0.06	0.24	0.12	0.1	0.17	0.18				Mean of column I	0.09416
0.03	0.26	0.03	0.66	0.37	0.27	0.15	0.23	0.02				Difference between means (I - E) ± SEM	-0.07932 ± 0.03633
0.22	0.34	0.001	0.03	0.33	0.34	0.17	0.33	0.32				95% confidence interval	-0.1524 to -0.006268
0.17	0.29	0.03	0.05	0.45	0.002	0.22	0.05	0.24				R squared (eta squared)	0.09033
0.07	0.39	0.007	0.26	0.47	0.0001	0.34	0.17	0.11
0.07	0.22	0.009	0.35	0.0001	0.003	0.12	0.17	0.15
0.05	0.48	0.004	0.37	0.007	0.05	0.007	0.28	0.005
0.004	0.28	0.03	0.37	0.04	0.34	0.005	0.006	0.007
0.003	0.17	0.004	0.39	0.05	0.01	0.09	0.008	0.003
0.001	0.27	0.006	0.33	0.12	0.23	0.05	0.003	0.06
0.04	0.28	0.01	0.23	0.17	0.005	0.19	0.0001	0.17
0.05	0.36	0.07	0.27	0.18	0.009	0.001	0.002	0.033
0.06	0.28	0.25	0.043	0.21	0.1	0.17	0.12	0.19
0.09	0.1	0.007	0.04	0.18	0.003	0.33	0.17	0.005
0.03	0.004	0.01	0.45	0.27	0.002	0.17	0.23	0.007
0.05	0.007	0.003	0.27	0.01	0.17	0.05	0.22	0.03
0.17	0.004	0.05	0.02	0.007	0.2	0.07	0.28	0.17
0.05	0.09	0.23	0.15	0.03	0.03	0.003	0.3	0.18
0.06	0.16	0.24	0.01	0.006	0.001	0.006	0.12	0.001
0.09	0.17	0.05	0.01	0.23	0.09	0.006	0.22	0.003
0.3	0.04	0.13	0.005	0.27	0.008	0.005	0.052	0.27

## Sheet: Fig 4A
NF	Ty2 8 hrs	Ty2ΔT4519 8 hrs	Ty2 24hrs	Ty2ΔT4519 24hrs
50	350	70	2500	275			Mean of column D	2433
55	100	200	2100	525			Mean of column E	443.3
60	130	200	2700	530			Difference between means (E - D) ± SEM	-1990 ± 195.4
							95% confidence interval	-2533 to -1447
							R squared (eta squared)	0.9629

## Sheet: Fig 4B
NF	Ty2 24 hrs	Ty2ΔT4519 24hrs	Ty2 24hrs +Ca-074	Ty2ΔT451924hrs+Ca-074	Ty2 24hrs +SN50	Ty2ΔT451924hrs+SN50
50	2500	275	230	210	450	670
55	2100	525	340	190	530	330
60	2700	530	400	400	610	370				Mean of column B	2433
										Mean of column D	323.3
										Difference between means (D - B) ± SEM	-2110 ± 183.3
										95% confidence interval	-2619 to -1601
										R squared (eta squared)	0.9707
										Mean of column B	2433
										Mean of column F	530
										Difference between means (F - B) ± SEM	-1903 ± 182.3
										95% confidence interval	-2410 to -1397
										R squared (eta squared)	0.9646

## Sheet: Fig 4C
NF	Ty2 24 hrs	Ty2ΔT4519 24hrs	Cys B KD+ Ty2 24 hrs	Cys B KD+Ty2ΔT4519 24 hrs
20	1800	500	2000	1100
25	1550	350	2100	1350			Mean of column B	1850
50	2200	715	1400	1630			Mean of column C	521.7
							Difference between means (C - B) ± SEM	-1328 ± 216.9
							95% confidence interval	-1931 to -726.1
							R squared (eta squared)	0.9036

## Sheet: Fig 4D
NF	Ty2 8 hrs	ΔT4519 8 hrs	Ty2 24hrs	ΔT4519 24hrs
50	50	100	1550	150					Mean of column D	1550
30	110	75	1400	110					Mean of column E	156.7
30	70	100	1700	210					Difference between means (E - D) ± SEM	-1393 ± 91.35
									95% confidence interval	-1647 to -1140
									R squared (eta squared)	0.9831

## Sheet: Fig 4E
NF	Ty2 24hrs	ΔT4519 24hrs	Ty2 24 hrs+Ca-074	ΔT4519 24hrs+Ca-074	Ty2 24 hrs+SN50	ΔT4519 24hrs+SN50
50	1550	150	120	120	30	40
30	1400	110	250	100	70	90
30	1700	210	110	90	40	45
										Mean of column B	1550
										Mean of column D	160
										Difference between means (D - B) ± SEM	-1390 ± 97.64
										95% confidence interval	-1661 to -1119
										R squared (eta squared)	0.9806
										Mean of column B	1550
										Mean of column F	46.67
										Difference between means (F - B) ± SEM	-1503 ± 87.43
										95% confidence interval	-1746 to -1261
										R squared (eta squared)	0.9867

[truncated: 32 more sheets: Fig 4F, Fig 4G, Fig 4H, Fig 4I, Fig 5C, Fig 5E, Fig 6A, Fig 6D, Fig 6E, Fig 7A, Fig 7B, S1 Fig, S2 Fig, S3 Fig, S4A Fig, S4F Fig, S5A Fig, S8 Fig, S9A Fig, S11B Fig …]
